# Supplementary material for: Increased Virulence of Bloodstream Over Peripheral Isolates of P. aeruginosa Identified Through Post-transcriptional Regulation of Virulence Factors
Source: Front Cell Infect Microbiol. 2018 Oct 26;8:357. doi: 10.3389/fcimb.2018.00357 (PMC6212473; doi:10.3389/fcimb.2018.00357)
Supplement: Supplementary file 2 [file Data_Sheet_2.xlsx]

## Sheet: Sheet1
Table S2. Phyre2search of uncharacterised proteins identified in significantly greater abundance from the ssupernatant of P. aeruginosa isolate derived from a bloodstream infection relative to supernatant of the paired isolate derived from the corresponding peripheral site infection.
Pseudomonas aeruginosa Genomic Annotation			Phyre2 Modelling
	Protein	Annotated Protein Function	Rank	Template	Confidence (%)	Sequence ID (%)	Qstart	Qend	Length (AA)	Coverage (%)	Template Info (PDB Header)	Template Info (PDB Molecule)	Template Info (PDB Title)
1	Q9HVZ4	Conserved hypothetical protein	1	c1n0fF	100	31			151	91	Biosynthetic protein	Protein mraz	Crystal structure of a cell division and cell wall2 biosynthesis protein upf0040 from mycoplasma pneumoniae:3 indication of a novel fold with a possible new conserved4 sequence motif
2	Q9HW12	Hypothetical protein	1	c2vv5D	100	36				91	Membrane protein	Small-conductance mechanosensitive channel	The open structure of mscs
3	Q9I5U9	Conserved hypothetical protein	1	c3k1jA	99.9	20				48	Hydrolase	ATP-dependent protease lon	Crystal structure of lon protease from thermococcus onnurineus na1
4	Q9I4Z2	Conserved hypothetical protein	2	c3bl5E	100	39				94	Hydrolase	Queuosine biosynthesis protein quec;	Crystal structure of quec from bacillus subtilis: an enzyme2 involved in preq1 biosynthesis
5	Q51384	Conserved hypothetical protein	2	c2kzvA	81.6	23				57	Structural genomics, unknown function	Uncharacterized protein	Solution nmr structure of cv_0373(175-257) protein from2 chromobacterium violaceum, northeast structural genomics consortium3 target cvr118a
6	Q9I0S4	Hypothetical protein	2	c2jblC	48.6	19				53	Electron transport	Photosynthetic reaction center cytochrome c	Photosynthetic reaction center from blastochloris viridis
7	Q9HWL1	Conserved hypothetical protein	1	c4jnaA	100	55				94	Oxidoreductase/oxidoreductase inhibitor	Deph	Crystal structure of the deph complex with dimethyl-fk228
8	Q9HZI5	Hypothetical protein	1	c3gi7A	99.8	18				68	Unknown function	Secreted protein of unknown function duf1311	Crystal structure of a duf1311 family protein (pp0307) from2 pseudomonas putida kt2440 at 1.85 a resolution
9	Q9I436	Hypothetical protein	1	c2kb1A	35.8	17				24	Membrane protein	Wsk3	Nmr studies of a channel protein without membrane:2 structure and dynamics of water-solubilized kcsa
10	Q9HU45	Hypothetical protein	1	c4q0cA	100	13				89	Transferase	Virulence sensor protein bvgs	3.1 a resolution crystal structure of the b. pertussis bvgs2 periplasmic domain
11	Q9I6I2	Hypothetical protein	1	c2x3oB	97.6	12				34	Unknown function	Hypothetical protein pa0856	Crystal structure of the hypothetical protein pa0856 from2 pseudomonas aeruginosa
12	Q9HT52	Probable short-chain dehydrogenase	1	c3lf2B	100	24				99	Oxidoreductase	Short chain oxidoreductase q9hya2	NADPH bound structure of the short chain oxidoreductase q9hya2 from2 pseudomonas aeruginosa pao1 containing an atypical catalytic center
