# Supplementary material for: Increased Virulence of Bloodstream Over Peripheral Isolates of P. aeruginosa Identified Through Post-transcriptional Regulation of Virulence Factors
Source: Front Cell Infect Microbiol. 2018 Oct 26;8:357. doi: 10.3389/fcimb.2018.00357 (PMC6212473; doi:10.3389/fcimb.2018.00357)
Supplement: Supplementary file 3 [file Data_Sheet_3.xlsx]

## Sheet: Sheet2
sTable 3: Proteins found in significantly lower abundance in the supernatant of the bloodstream isolate in comparison to the supernatant of the peripheral isolate by mass spectrometry
Protein IDs	Peptide count	Ratio	Protein name	Cellular localisation	Functional classification
Q59635	33	0.67857	Catalase	Cytoplasmic	Adaptation, Protection
Q9HUI8	12	0.507697	2-ketoarginine decarboxylase, AruI	Cytoplasmic	Amino acid biosynthesis and metabolism
Q9HWK1	3	0.546092	Probable acetolactate synthase large subunit	Cytoplasmic	Amino acid biosynthesis and metabolism
Q9HTE8	13	0.579547	Sarcosine oxidase beta subunit	Cytoplasmic	Amino acid biosynthesis and metabolism
Q9I526	14	0.677296	Cysteine synthase B	Cytoplasmic	Amino acid biosynthesis and metabolism
Q9I0V2	8	0.727704	Probable aminotransferase	Unknown	Amino acid biosynthesis and metabolism
P07345	17	0.737259	Tryptophan synthase beta chain	Cytoplasmic	Amino acid biosynthesis and metabolism
Q9I3S3	9	0.748091	Guanidinobutyrase	Cytoplasmic	Amino acid biosynthesis and metabolism
Q9HVA2	29	0.748382	Ketol-acid reductoisomerase	Cytoplasmic	Amino acid biosynthesis and metabolism
Q9HX41	13	0.585376	Phosphomethylpyrimidine kinase	Periplasmic	Biosynthesis of cofactors, prosthetic groups and carriers																						Fp
Q9HUP3	14	0.685532	NH3-dependent NAD synthetase	Cytoplasmic	Biosynthesis of cofactors, prosthetic groups and carriers
Q60169	10	0.737222	Porphobilinogen deaminase hemC	Cytoplasmic	Biosynthesis of cofactors, prosthetic groups and carriers
Q9I0X3	10	0.258337	Muconate cycloisomerase I	Cytoplasmic	Carbon compound catabolism
Q9HTE6	30	0.585025	Sarcosine oxidase alpha subunit	Cytoplasmic	Carbon compound catabolism
Q9HTK7	6	0.610991	Rubredoxin 1	Cytoplasmic	Carbon compound catabolism
Q9I2A2	26	0.748869	Fumarylacetoacetase	Cytoplasmic	Carbon compound catabolism
Q9HV66	10	0.707555	Acetyl-coenzyme A synthetase	Cytoplasmic	Central intermediary metabolism
Q9HWG0	12	0.724045	Excinuclease ABC subunit A	Cytoplasmic	DNA replication, recombination, modification and repair
Q9HUY1	17	0.708271	Dihydrolipoamide dehydrogenase 3	Cytoplasmic	Energy metabolism
Q9I3B2	12	0.521248	Beta-ketoacyl-ACP synthase I	Cytoplasmic	Fatty acid and phospholipid metabolism
Q9I0A5	1	0.293806	Conserved hypothetical protein	Unknown	Hypothetical, unclassified, unknown
Q9I3J9	5	0.370433	Ureidoglycolate hydrolaseYbbT allA	Unknown	Hypothetical, unclassified, unknown
Q9I0S3	2	0.42259	Hypothetical protein	Unknown	Hypothetical, unclassified, unknown
Q9I131	7	0.440738	Hypothetical protein	Cytoplasmic	Hypothetical, unclassified, unknown
Q9I081	8	0.464973	Hypothetical protein	Unknown	Hypothetical, unclassified, unknown
Q9HV19	3	0.483684	Conserved hypothetical protein	Cytoplasmic	Hypothetical, unclassified, unknown
Q9HY51	5	0.497182	Conserved hypothetical protein	Unknown	Hypothetical, unclassified, unknown
Q9HY11	16	0.504544	Hypothetical protein	unknown	Hypothetical, unclassified, unknown
Q9HW13	3	0.533219	Hypothetical protein	unknown	Hypothetical, unclassified, unknown
Q9HZ16	2	0.540063	Hypothetical protein	unknown	Hypothetical, unclassified, unknown
Q9HX39	3	0.567603	Hypothetical protein	Cytoplasmic	Hypothetical, unclassified, unknown
Q9I130	16	0.595481	Hypothetical protein	unknown	Hypothetical, unclassified, unknown
Q9I3M6	13	0.599585	Hypothetical protein	Cytoplasmic	Hypothetical, unclassified, unknown
Q9I2H0	4	0.601737	Hypothetical protein	Periplasmic	Hypothetical, unclassified, unknown
Q9I500	8	0.612643	Hypothetical protein	Cytoplasmic	Hypothetical, unclassified, unknown
Q9I1G6	14	0.636022	Hypothetical protein	unknown	Hypothetical, unclassified, unknown
Q9I073	12	0.638098	Hypothetical protein	unknown	Hypothetical, unclassified, unknown
Q9HTG8	14	0.640784	Hypothetical protein	unknown	Hypothetical, unclassified, unknown
Q9HVH1	2	0.643649	Hypothetical protein	unknown	Hypothetical, unclassified, unknown
Q9I3B7	6	0.660631	Hypothetical protein	unknown	Hypothetical, unclassified, unknown
Q9HYZ3	20	0.685994	Hypothetical protein	Cytoplasmic	Hypothetical, unclassified, unknown
Q9HVD5	17	0.697347	Hypothetical protein	unknown	Hypothetical, unclassified, unknown
Q9HXN1	7	0.708719	Conserved hypothetical protein	Cytoplasmic	Hypothetical, unclassified, unknown
Q9I0V3	18	0.726831	Hypothetical protein	Unknown	Hypothetical, unclassified, unknown
G3XD51	1	0.438173	Type 4 fimbrial biogenesis protein PilO	Cytoplasmic Membrane	Motility & Attachment
Q9I3I9	18	0.705912	Xanthine dehydrogenase	Cytoplasmic	Nucleotide biosynthesis and metabolism
Q9I1V3	18	0.417289	Probable glycosyl hydrolase	Cytoplasmic	Putative enzymes
Q9I0Y3	4	0.509921	Probable deaminase	Cytoplasmic	Putative enzymes
Q9I4B3	8	0.559795	Probable NAD(P)H dehydrogenase	Cytoplasmic	Putative enzymes
Q9I4R3	10	0.563981	Conserved hypothetical protein	Cytoplasmic	Putative enzymes
Q9HWI2	14	0.606422	Probable acyl-CoA dehydrogenase	Cytoplasmic	Putative enzymes
Q9HWU9	4	0.626917	Probable dehydrogenase	unknown/ extracellular	Putative enzymes
Q9I0E4	11	0.644884	Probable hydrolase	unknown	Putative enzymes
Q9I5I2	21	0.662306	Probable aldehyde dehydrogenase	Cytoplasmic	Putative enzymes
Q9I3E1	5	0.720361	Probable 3-hydroxyisobutyrate dehydrogenase	Cytoplasmic	Putative enzymes
Q9I2S4	16	0.725875	Probable enoyl-CoA hydratase/isomerase	Cytoplasmic	Putative enzymes
Q9I6J8	13	0.747406	N-carbamoylputrescine amidohydrolase	Cytoplasmic	Putative enzymes
Q9I6C7	1	0.289008	Probable transcriptional regulator	Cytoplasmic	Transcriptional regulators
Q9HW86	4	0.514281	Transcriptional regulator MvaT, P16 subunit	Cytoplasmic	Transcriptional regulators
Q9I0A0	3	0.284899	Translation initiation factor IF-3	Cytoplasmic	Translation, post-translational modification, degradation
Q9I4L3	3	0.486087	Putative peptide deformylase	Cytoplasmic	Translation, post-translational modification, degradation
Q9HUA3	13	0.497354	Prolyl aminopeptidase	Cytoplasmic	Translation, post-translational modification, degradation
O87016	4	0.513283	tRNA-pseudouridine synthase I	Cytoplasmic	Translation, post-translational modification, degradation
Q9HV55	7	0.552468	Translation initiation factor IF-2	Cytoplasmic	Translation, post-translational modification, degradation
Q9HVU9	20	0.588568	PmbA protein	Cytoplasmic	Translation, post-translational modification, degradation
Q9I405	2	0.530967	Amino acid ABC transporter ATP binding protein	Cytoplasmic Membrane	Transport of small molecules
Q9HXE1	14	0.642094	Probable amino acid binding protein	Periplasmic	Transport of small molecules
Q9HUQ0	21	0.709634	Probable binding protein component of ABC transporter	Periplasmic	Transport of small molecules
Q9HTN7	22	0.732204	Probable binding protein component of ABC dipeptide transporter	Periplasmic	Transport of small molecules
